# Supplementary material for: Decreased Tertiary Lymphoid Structures in Lung Adenocarcinomas with ALK Rearrangements
Source: J Clin Med. 2022 Oct 8;11(19):5935. doi: 10.3390/jcm11195935 (PMC9572246; doi:10.3390/jcm11195935)
Supplement: Supplementary file 1 [file jcm-11-05935-s001.zip]

Archive with 1 entries (1 files):
- jcm-1871134-supplementary.pdf
